# Supplementary material for: Comparative Remediation of Arsenic and Antimony Co-Contaminated Soil by Iron- and Manganese-Modified Activated Carbon and Biochar
Source: Toxics. 2024 Oct 12;12(10):740. doi: 10.3390/toxics12100740 (PMC11511182; doi:10.3390/toxics12100740)
Supplement: Supplementary file 1 [file toxics-12-00740-s001.zip]

Archive with 1 entries (1 files):
- toxics-3210414-supplementary.pdf
